# Supplementary material for: The Vps13-like protein BLTP2 regulates phosphatidylethanolamine levels to maintain plasma membrane fluidity and breast cancer aggressiveness
Source: Nat Cell Biol. 2025 Jun 27;27(7):1125–35. doi: 10.1038/s41556-025-01672-3 (PMC12270902; doi:10.1038/s41556-025-01672-3)
Supplement: Supplementary file 3 — Supplementary Table 1. Yeast strain list. Supplementary Table 2. Primers used. Supplementary Table 3. List of antibodies. [file 41556_2025_1672_MOESM3_ESM.xlsx]

## Sheet: Supplementary Table 1
Strain	Description	Reference
BY4741	MATahis3∆1 leu2∆0 met15∆0 ura3∆0	Brachmann et al., 199869
fmp27∆::kanMX	BY4741-fmp27∆::KanR	Winzeler et al., 199970
hob2∆::kanMX	BY4741-ypr117w∆::KanR
csf1∆::kanMX	BY4741-csf1∆::KanR
FMP27-GFP	BY4741-FMP27::GFP::KanR TCB3::mCHERRY::URA3	Toulmay et al., 20224
TCB3-mCHERRY
FMP27-3xHA	BY4741-FMP27-3xHA::KanR	This study
dpl1∆::URA3	BY4741-dpl1∆::URA3
fmp27∆dpl1∆	BY4741-fmp27∆::KanR dpl1∆::URA3
SEC63-3xHA	BY4741-SEC63-3xHA::KanR
fmp27∆ SEC63-3xHA	BY4741-fmp27∆::NatR SEC63-3xHA::KanR
OM45-3xHA Fmp27-GFP	Mat?BY474? OM45-3xHA::kanMX FMP27-GFP::HIS3
psd1∆ OM45-3xHA Fmp27-GFP	Mat?BY474? psd1∆::kanMX OM45-3xHA::kanMX FMP27-GFP::HIS3
psd1∆ + nanobody	Mat?BY474? psd1∆::kanMX OM45-3xHA::kanMX FMP27-GFP::HIS3 lys2::TOM70 (1-30)- anti GFP nanobody::CaURA
OM45-3xHA Fmp27-GFP mitoDsRed	Mat?BY474? OM45-3xHA::kanMX FMP27-GFP::HIS3 pMITODsRed-LEU2
psd1∆ OM45-3xHA Fmp27-GFP mitoDsRed	Mat?BY474? psd1∆::kanMX OM45-3xHA::kanMX FMP27-GFP::HIS3 pMITODsRed-LEU2
psd1∆ + nanobody mitoDsRed	Mat?BY474? psd1∆::kanMX OM45-3xHA::kanMX FMP27-GFP::HIS3 lys2::TOM70 (1-30)- anti GFP nanobody::CaURA pMITODsRed-LEU2

## Sheet: Supplementary Table 2 
Name	Sequence
KanB	ctgcagcgaggagccgtaat
KanC	tgattttgatgacgagcgtaat
Dpl1∆_URA_F	gtaggctagcttctgtaaagggatttttccatctaatacaacggctcctcgctgcagacc
Dpl1∆_URA_R	ctcgttctttaaattatgtatgagatttgattctatataggaatcgacagcagtatagcg
DPL1-Up	gcctctccaaccgttataac
FMP27-Up	cggtagctattacaaaggac
FMP27fl F2	cacaacttataattcctacacggagcctgaagaacttcgtcggatccccgggttaattaa
FMP27fl R1	ggtctgaaacatggtaacatattgatatgtatgatgctacgaattcgagctcgtttaaac
crRNA N-terminus	aaggactatcatagtgcgtc
crRNA C-terminus	atcgattgttgtagtggaga
Ce repair template	gttttttgatcgtatgttgtctggaaaaatcgattctagttatctacatagtgcgtccggctgcatctgtctgaaatatca
Primer N-F1	gctctcgttgttgtgatgcc
Primer inner R1	tcgacggatcttccacctct
Primer C-R1	tatggtggggtggtggtagt
CaURA-F	acggctcctcgctgcagacc
CaURA-R	gaatcgacagcagtatagcg
415_GPD_Cho1_F	gttttaaaacaccaagaacttagtttcgacggatctagaactagtgatggttgaatcagatgaag
415_GPD_Cho1_R	cgaggtcgacggtatcgataagcttgatatcgaattcctgcagcccggggtttgacgccaggcatgaac
Cho1-int_F	gtggcacattaagcagaaggg
415-GPD-3'_R	ctatagggcgaattgggtacc
SEC63 F2	cgatacggatacagaagctgaagatgatgaatcaccagaacggatccccgggttaattaa
SEC63 R1	ctatttttataaagatgaaaratatacgtctaagagctaagaattcgagctcgtttaaac
natR_switch_F	ctgtttagcttgcctcgtccccgccgggtcacccggccagcgacatggaggcccagaata
natR_switch_R	ctcgtttaaactggatggcggcgttagtatcgaatcgacagcagtatagcgaccagcatt
sgBLTP2-F	caccgacaccacttggtggccaac
sgBLTP2-R	aaacgttggccaccaagtggtgtc
BLTP2_Ex2_seq_F	gcagtttctggtttcatctg
BLTP2_Ex2_seq_R	gattaactagaaaagccacgag
HuBLTP2qpcr_ F	ttgctgctagttgcgcttag
HuBLTP2qpcr_R	gatgggctgaaggacagttc
GAPDHqpcr_F	gtctcctctgacttcaacagcg
GAPDHqpcr_R	accaccctgttgctgtagccaa
pTOM70nbGFP fwd	TTTTTTAGTTTTAAAACACCAAGAACTTAGTTTCGACGGAATGAAGAGCTTCATTACAAG
pTOM70nbGFP rev	CGTGAATGTAAGCGTGACATAACTAATTACATGACTCGAGTCAGTCTCTATGAGGCCTTT
pTom70A fwd	TAACAATTTCACACAGGAAACAGCTATGACCATGATTACGAGCAGTTGCTTTCTCCTATG
pTom70A rev	CACAGGTATACACAATCTCATGTCCACACACACGTACAGATAGTGAGTAACTCTGTGATA
pTom70B fwd	AACTGCTAATTATAGAGAGATATCACAGAGTTACTCACTATCTGTACGTGTGTGTGGACA
pTom70B rev	CCAAAATGGCTGTCTTGTTCCTTGTAATGAAGCTCTTCATATTTGCGTGTGTGAATATAT
pTom70CD fwd	CAAGCGTATATATATATAATATATATTCACACACGCAAATATGAAGAGCTTCATTACAAG
pTom70CD rev	GGAGCGTTTCCCTGCTCGCAGGTCTGCAGCGAGGAGCCGTGCAAATTAAAGCCTTCGAGC
pTom70E fwd	GCTTGAGAAGGTTTTGGGACGCTCGAAGGCTTTAATTTGCACGGCTCCTCGCTGCAGACC
pTom70E rev	TAATTATTGTACATGGACATATCATACGTAATGCTCAACCTCGACAGCAGTATAGCGACC
pTom70F fwd	GTCAATCGTATGTGAATGCTGGTCGCTATACTGCTGTCGAGGTTGAGCATTACGTATGAT
pTom70F rev	TGGGTAACGCCAGGGTTTTCCCAGTCACGACGTTGTAAAATCAGGGTAGTATGTCACCGA

## Sheet: Supplementary Table 3
Antibodies	Source	Dilution used
anti-HA	Cell signaling technology Cat. no. C29F4	1:1000
anti-Por1	Thermofisher scientific Cat. No. 459500	1:1000
anti-Pma1	Gift from the Lab of Dr. Amy Chang, University of Michigan, Ann Arbor, USA	1:10,000
anti-Dpm1	Thermofisher scientific Cat. No. A6429	1:1000
anti-Vph1	Abcam 10D7A7B2 Cat. No. ab113683	1:1000
anti-Caveolin-1	Cell signaling technology Cat. no. D46G3	1:1000
anti-GAPDH	Cell signaling technology Cat. no. 14C10	1:1000
anti-VDAC	Cell signaling technology Cat. no. D73D12	1:1000
anti-PDI	Cell signaling technology Cat. no. C81H6	1:1000
anti-Ypt7	Kind gift from Dr. Joel Goodman at UTSW; originally made in the lab of Dr. William Wickner at Dartmouth	1:1000
IRDye 800CW anti-Rabbit IgG	LI-COR 926-32211	1:8000
IRDye 680RD anti-mouse IgG	LI-COR 926-68070	1:8000
