# Supplementary material for: The Vps13-like protein BLTP2 regulates phosphatidylethanolamine levels to maintain plasma membrane fluidity and breast cancer aggressiveness
Source: Nat Cell Biol. 2025 Jun 27;27(7):1125–35. doi: 10.1038/s41556-025-01672-3 (PMC12270902; doi:10.1038/s41556-025-01672-3)
Supplement: Supplementary file 8 — Statistical source data. [file 41556_2025_1672_MOESM8_ESM.xlsx]

## Sheet: Fig. 1a
Name of cell line	sgBLTP2 Survival Score	BLTP2 Expression Score
NIHOVCAR3	-0.597978	6.21645
HEL	-0.331964	6.39643
HEL9217	-0.116763	6.54288
LS513	-0.55056	5.79753
C2BBE1	-0.43869	6.09698
253J	-0.159018	5.47216
HCC827	-0.319616	5.95954
ONCODG1	-0.506868	5.58556
HS294T	-0.337076	6.224
NCIH1581	-0.376087	6.02614
SKBR3	-0.921768	7.33163
T24	-0.211964	6.24793
MCF7	-0.362039	6.03188
NCIH1693	-0.180376	5.17193
PATU8988S	-0.384407	5.64674
PATU8988T	-0.519678	6.97154
OPM2	-0.444308	5.67016
CH157MN	-0.348737	5.73877
KPL1	-0.301399	6.06846
HCC827GR5	-0.772752	5.32625
PC14	-0.541456	5.72438
NCIH1650	-0.552246	5.58466
U343	-0.361437	5.33735
S117	-0.829067	5.38612
SKNMC	-0.762259	6.57168
U118MG	-0.801617	6.21878
RDES	-0.24674	6.5008
PANC0203	-0.24469	5.18706
MV411	-0.675135	5.78083
TOV112D	-0.468194	6.04308
A673	-0.907112	5.92196
KARPAS299	-0.588863	4.98778
HT1080	-0.416449	6.34802
D283MED	-0.410947	6.46041
PANC1005	-0.250855	5.91886
HS683	-0.269197	6.38509
697	-0.317939	6.00135
KU812	-0.481372	6.2937
U87MG	-0.581677	6.08194
NCO2	-0.578253	6.17213
MJ	-0.804504	6.32355
MHHNB11	-0.196923	5.58376
G292CLONEA141B1	-0.372106	6.58256
T3M4	-0.29442	6.04723
ACCMESO1	-0.810876	4.66789
PC3	-0.0803534	5.12557
NCIH2452	-1.06537	5.75515
PANC0504	-0.300462	5.7845
HPAFII	-0.0945441	5.02547
D341Med	-0.501148	6.05485
ZR751	-0.247714	6.28651
GAMG	-0.175342	6.48123
SIMA	-0.146799	5.04614
KE37	-0.306304	5.20594
CAOV4	-0.399114	6.06953
KP3	-0.489048	5.06134
HCC1187	-0.375845	5.54473
OCIAML2	-0.439991	6.40173
SU8686	-0.389736	5.00675
VCAP	-0.443329	6.41414
HUPT3	-0.29068	5.17672
CHP212	-0.0670638	6.23304
COV434	-0.783776	5.45286
OCILY19	-0.410274	6.18249
SLR20	-0.220502	5.40224
LN319	-0.655898	6.60466
JHOS2	-0.409917	4.66221
HS729	-0.262494	6.63227
8MGBA	-0.302416	6.11707
CFPAC1	-0.185102	4.74416
PANC0327	-0.157329	5.65707
SNU308	-0.34516	6.91169
CAL29	-0.355996	5.56407
HCC2429	-0.216799	5.92267
RERFGC1B	-0.363167	7.0555
SKLMS1	-0.316652	5.36352
THP1	-0.469988	6.67384
T47D	-0.183232	6.67172
HS578T	-0.46163	5.90014
SKNSH	-0.454141	6.1914
HCC2935	-0.176539	6.41481
JM1	-0.356326	6.49522
M059K	-0.421989	5.78477
NCIH2052	-0.737477	5.90833
SW1990	-0.443735	6.19948
OSRC2	-0.291393	5.93899
BT12	-0.722783	5.17353
CORL105	-0.313572	6.54782
SW579	-0.789617	5.62877
PANC1	-0.380965	6.92232
NOMO1	-0.325791	6.03056
RD	-0.240618	5.80297
CAL62	-0.202824	5.88387
LOUNH91	-0.330451	6.07831
HS766T	-0.264121	6.05094
SCC9	-0.238966	5.09972
SNU869	-0.405069	5.52231
L363	-1.11322	5.29499
CORL311	-0.07098	6.3194
SCC25	-0.238776	4.15866
RCC10RGB	-0.392554	5.48736
HDMYZ	-0.215145	4.90448
BHT101	-0.431897	6.05398
MFE280	-0.377392	7.62498
SET2	-0.582215	6.03386
EOL1	-0.685825	6.89057
NMCG1	-0.491957	5.78057
COLO320	-0.503639	5.52701
LP1	-0.357454	5.61412
C8166	-0.415229	5.43729
DETROIT562	-0.523828	5.70681
SNU1079	-0.414797	5.83719
DAOY	-0.298493	5.66818
CAL120	-0.296657	5.2709
HUPT4	-0.457075	5.34908
LN382	-0.304208	5.88557
JHESOAD1	-0.256917	5.93852
JHH6	-0.525525	6.21179
A375	-0.62259	5.94228
SNU398	-0.211983	6.11562
ASPC1	-0.400905	5.2817
HCC1937	-0.21277	6.03276
SUPM2	-0.714805	5.04832
KPNYN	-0.122464	4.75007
BICR31	-0.530153	5.21878
KALS1	-0.280832	5.46826
U251MG	-0.366474	6.68734
DEL	-0.402381	5.30049
CAKI2	-0.352994	5.83289
PANC0403	-0.437601	5.35403
JHOM1	-0.950852	6.35403
SCC4	-0.556962	5.31759
DANG	-0.379407	6.04832
DKMG	-0.899244	5.62293
OCUM1	-0.383666	5.89603
AU565	-0.794097	7.52701
CL11	-0.464135	5.68902
KMRC20	-0.483139	6.02525
NCIH2887	-0.491567	5.98891
LS1034	-0.413446	5.1206
COLO201	-0.322371	6.61368
LMSU	-0.579939	5.41886
COV318	-0.311821	4.61648
CORL279	-0.300132	6.03848
DU4475	-0.544608	5.73363
KELLY	-0.378246	6.15684
SKNAS	-0.402112	4.94953
RERFLCAI	-0.20859	4.86295
UOK101	-0.505468	5.93711
KASUMI1	-0.538786	6.46009
CALU6	-0.493494	5.4591
KP4	-0.404852	6.53885
SNU213	-0.327282	6.12433
AM38	-0.710961	6.06307
SUDHL10	-0.396696	5.36247
SLR24	-0.410228	5.47314
SF539	-0.36283	5.33628
HS852T	-0.30176	5.1918
HCC38	-0.496201	7.04363
HCC1419	-0.668902	7.79565
COV362	-0.574857	5.04177
EWS502	-0.327901	5.53885
SNU840	-1.12939	5.9855
KP2	-0.575466	5.1127
NCIH1755	-0.159384	6.13381
SNU1033	-0.37531	5.25134
BT549	-0.447954	5.50144
NCIH209	-0.123549	6.15157
OV90	-0.276258	5.24717
NCIH841	-0.177088	5.98208
KLE	-0.522931	5.28577
NB4	-0.687534	6.58241
EM2	-0.531855	7.56186
OUMS23	-0.782653	5.77083
SNU1077	-0.782754	5.17313
SNU5	-0.115123	6.60822
WM115	-0.26921	6.1235
ECGI10	-0.274914	5.95559
PK1	-0.26936	5.86641
EFO21	-0.219574	5.90183
IMR32	-0.144505	5.86839
NCIH2122	-0.740751	5.52857
SKNBE2	-0.150579	5.21218
KMRC3	-0.205149	5.82451
KARPAS422	-0.613042	7.12371
SNU886	-0.47244	6.1532
TUHR14TKB	-0.245884	5.83618
TE10	-0.290701	4.81609
MPP89	-0.382347	5.65621
PSN1	-0.24635	5.68426
HT144	-0.5547	6.00158
42MGBA	-0.178152	5.04396
JHOC5	-0.551463	4.86344
SNU620	-0.625566	6.0663
JURLMK1	-0.396559	5.61794
CCFSTTG1	-0.710869	5.87061
EFM19	-0.376921	6.88801
ISTMES2	-0.247609	6.78947
YAPC	-0.314565	6.23151
DB	-0.431401	6.1809
MSTO211H	-0.0731294	6.05181
OCIAML3	-0.322509	5.02945
NCIH3122	-0.338869	6.11395
HCC461	-0.328242	5.30305
SKNFI	-0.312393	5.84674
NCIH522	-0.521501	5.86344
SNU668	-0.164922	4.8475
JVM3	-0.30911	5.47184
RPMI7951	-0.56351	5.6946
COLO678	-0.0214695	6.39523
HCC1428	-0.122027	6.00787
CAPAN1	-0.174558	6.02967
NCIH82	-0.417706	6.09719
MKN45	-0.22599	6.15603
MG63	-0.401052	6.03496
SKHEP1	-0.455697	5.73579
MOLM13	-0.761909	5.64731
SKMM2	-0.413733	5.89263
U2OS	-0.577278	6.16289
SUDHL4	-0.340808	5.24031
SKNDZ	-0.389488	6.51223
NCIH226	-0.375163	5.91073
SNU1105	-0.51106	6.01056
SNU626	-0.22497	6.39318
RL	-0.31093	4.96855
HCC1143	-0.391394	5.96671
G402	-0.977097	5.89845
SF295	-0.419513	6.27389
SNU478	-0.0691946	6.67172
NCIH647	-0.52134	7.22149
T84	-0.376921	5.44526
OE33	-0.588433	6.78228
SKRC20	-0.441004	5.38681
TF1	-0.281277	6.37191
H4	-0.362692	5.66931
LUDLU1	-0.354766	6.26959
MHHES1	-0.310198	4.24031
HLF	-0.434528	6.32984
NCIH520	-0.265452	5.82782
J82	-0.634744	6.39215
TEN	-0.346989	5.38024
RI1	-0.125853	6.22786
COLO800	-0.339077	5.87381
BL70	-0.373725	5.69014
NCIH747	-0.390923	6.08874
K029AX	-0.127148	5.9855
MEC1	-0.375401	5.51885
U937	-0.378113	5.63198
SNU685	-0.324481	5.5472
TE5	-0.498085	4.67299
SAOS2	-0.405907	5.90135
769P	-0.467497	5.82349
NCIH1944	-0.491933	5.95977
BICR6	-0.593281	3.78346
NCIH838	-0.353903	5.33664
PANC0813	-0.623758	6.28318
SNU449	-0.261988	5.56224
SW837	-0.401835	6.85823
SNU475	-0.890009	6.04876
TC71	-0.82645	5.40599
UACC62	-1.00333	5.33414
NCIN87	-0.264615	6.11103
TYKNU	-0.228639	5.73606
NCIH1694	-0.19483	6.42811
CAKI1	-0.653558	4.75435
NCIH1915	-0.482815	4.25475
EFE184	-0.995522	4.44162
OCIMY7	-0.44287	4.75221
SW1088	-0.523336	6.1014
LU65	-0.295754	6.55766
SH4	-0.445409	6.18626
RERFLCSQ1	-0.410198	6.94474
LU99	-0.368317	5.99254
KNS60	-0.283716	5.44294
NCIH1666	-0.412896	5.46695
MELHO	-0.428579	5.67271
TE8	-0.179147	5.49889
HCC95	-0.200661	7.17991
LN428	-0.382133	5.92148
BCPAP	-0.530774	5.1297
CJM	-0.270587	5.65335
TUHR10TKB	-0.134142	5.81686
SNU8	-0.36152	5.92386
SNU1196	-0.194472	6.68061
NCIH460	-0.341625	6.20809
CAS1	-0.284936	6.03012
SNU216	-0.933152	5.78136
HCC56	-0.433893	5.42995
PK45H	-0.443974	5.79727
YH13	-0.830383	6.34145
SW1463	-0.0862717	5.12887
LI7	-0.621097	6.57365
HSC2	-0.421819	5.15299
RT112	-0.335483	5.89482
HUH1	-0.236461	5.69488
JHH4	-0.199285	6.30122
MALME3M	-0.311733	6.09951
SNU387	-0.457579	5.53947
KNS81	-0.325904	6.29131
HUH7	-0.218152	5.87701
NCIH2170	-0.393045	6.31125
SNU182	-0.145413	5.96694
VMRCRCW	-0.198465	5.66562
GSU	-0.804891	5.95233
KU1919	-0.400227	5.08534
F36P	-0.201695	4.99594
TE11	-0.252945	5.04308
SW1116	-0.981811	5.09592
SF767	-0.670537	4.88801
NCIH716	-0.324538	5.38509
SNU423	-0.37534	6.37191
TUHR4TKB	-0.23323	5.916
NCIH1792	-0.563593	6.40633
EW8	-0.65458	5.23151
SNU46	-0.227394	6.27408
LS123	-0.265392	4.7447
TCCPAN2	-0.268871	4.9814
BICR16	-0.325747	5.13463
SNB75	-0.654748	5.48123
RKN	-0.254665	5.45121
KE39	-0.167766	6.45072
NCIH1299	-0.347294	5.21412
CALU1	-0.329692	6.51444
INA6	-0.966011	5.04963
NCIH1092	-0.163588	6.57198
CAL78	-0.220666	5.99932
SNU410	-0.235571	5.20046
CAL33	-0.555844	5.45779
59M	-0.276498	5.33163
NCIH2030	-0.359745	6.93734
UMUC3	-0.518741	6.04789
KURAMOCHI	-0.44268	5.36352
NCIH2171	-0.2711	5.64587
OVISE	-1.0947	6.39111
ABC1	-0.487592	5.12184
SNU61	-0.456756	5.05528
NCIH2004RT	-0.973522	5.42828
BXPC3	-0.302184	5.31397
SNU761	-0.537295	5.61353
KMS34	-0.29749	6.14078
HEYA8	-0.652175	5.28281
OE21	-0.29905	4.30743
VMCUB1	-0.0991079	6.58331
HSC4	-0.394979	5.26941
HT1197	-0.125992	4.84046
BHY	-0.321273	6.30012
SNU1076	-0.506924	5.25323
IGR39	-0.750412	5.10476
K562	-0.325472	5.62644
HT29	-0.300693	6.1373
UACC893	0.0145191	4.80271
SIHA	-0.350855	5.9465
AML193	-0.194044	6.95965
A172	-0.920434	6.49761
NCIH1836	-0.0996429	6.79896
TDOTT	-0.266645	6.12536
HCC78	-0.100205	5.68986
EBC1	-0.332599	6.26003
RCM1	-0.122093	5.44526
ST486	-0.547197	5.78999
YKG1	-0.658458	6.36527
T98G	-0.48786	6.10685
MDAMB436	-0.308816	5.41177
KMS27	-0.269956	5.32085
JHH2	-0.234243	5.33842
UACC257	-0.215189	6.3572
C32	-0.167736	5.91217
SNU16	-0.311779	5.68986
JHOS4	-0.501418	5.40701
EPLC272H	-0.212631	5.20945
NCIH1975	-0.310953	5.76898
KMS26	-0.675196	5.52168
NCIH1437	-0.246425	5.05268
LN235	-0.520321	5.05528
TM31	-0.560545	6.46172
BC3C	-0.764849	5.59991
LN229	-0.370966	5.47346
LCLC97TM1	-0.703466	5.42694
TTC709	-0.556421	5.45549
PATU8902	-0.259571	5.81558
SLR26	-0.323526	5.55582
MIAPACA2	-0.716055	5.60199
M07E	-0.317825	5.86096
KYO1	-0.650413	5.13914
TE6	-0.394083	6.02591
PECAPJ34CLONEC12	-0.216169	4.84599
KYM1	-0.721759	6.283
COV644	-0.326402	5.51759
SF126	-0.27212	5.61618
RVH421	-0.383291	5.17592
HS746T	-0.675745	6.42911
SNU1041	-0.49501	5.53574
PECAPJ15	-0.423847	5.09128
JHH1	-0.216841	4.74308
MDAMB157	-0.303205	4.91552
KNS42	-0.85371	7.02702
SNU201	-0.404716	6.44576
HCC1806	-0.280337	4.67299
LCLC103H	-0.379586	6.07211
YD8	-0.618606	5.53947
HS944T	-0.325254	6.15704
FU97	-0.299335	5.13545
LN340	-0.499123	5.732
KYSE520	-0.155112	5.23649
NCIH441	-0.468709	7.18478
NCIH211	-0.394325	6.00697
JL1	-0.652181	5.90256
OVMANA	-0.528814	3.68032
TE1	-0.187889	6.24375
NCIH28	-0.588886	6.27687
786O	-0.518903	5.40259
SW620	-0.139457	5.85798
SUIT2	-0.328421	6.65721
JJN3	-0.277861	5.93192
RAJI	-0.202089	6.28151
SF268	-0.309287	5.82909
SUDHL8	-0.175109	5.31578
A2780	-0.449445	5.85225
SUDHL5	-0.40783	6.07339
WM1799	-0.670978	6.49617
CORL23	-0.457679	5.10266
OVTOKO	-1.41885	5.05268
SUDHL1	-0.619778	5.80271
SKMES1	-0.183243	5.26115
NCIH1355	-0.294992	5.66534
HCC44	-0.261947	5.50748
HCC70	-0.935163	5.478
HUH6	-0.461326	4.82426
LN443	-0.548106	5.35085
LN464	-0.348698	6.58256
SW1573	-0.203465	6.14832
SW948	-0.0816022	5.24907
A549	-0.688503	5.86468
SNU1066	-0.454838	5.17632
SNU503	-0.549424	5.92813
KMRC1	-0.594622	4.75275
L33	-0.534733	5.7301
OV7	-0.639158	5.98299
KYSE180	-0.249755	5.98823
TE9	-0.412255	6.01033
CORL47	-0.234473	5.8999
OVCAR8	-0.402222	5.30122
A3KAW	-0.246534	5.8107
DMS53	-0.215179	6.38595
HCC1395	-0.440089	5.36072
NCIH2882	-0.442477	5.98459
RMUGS	-0.39799	5.90014
L1236	0.0392123	6.03804
OAW42	-0.274634	5.79701
EKVX	-0.41579	5.74335
KMRC2	-0.0875191	5.25437
JIMT1	-0.725689	6.19338
CAOV3	-0.308241	4.9514
KMS11	-0.687047	6.26529
TT2609C02	-0.346017	6.7412
COLO680N	-0.136856	5.63865
NCIH2291	-0.488978	5.67582
RMGI	-0.474905	4.61471
TCCSUP	-0.461063	5.75328
HMC18	-0.54465	6.40224
SNUC1	-0.54157	5.5509
HT1376	-0.41528	5.36247
HCC202	-0.49996	6.6642
PECAPJ41CLONED2	-0.397352	4.36527
JHH5	-0.280704	6.07339
PECAPJ49	-0.335887	5.38681
SNU601	-0.472756	6.21101
GB1	-0.354062	5.76633
HEPG2	-0.272679	4.69711
A253	-0.257064	5.41583
UBLC1	-0.268312	4.76818
GSS	-0.279488	5.9782
NCIH1703	-0.238236	6.49249
SJSA1	-0.263762	5.58135
JMSU1	-0.248317	6.51507
L428	-0.626311	6.10748
GI1	-0.498105	6.46091
A427	-0.288514	5.68706
MKN74	-0.354385	5.82324
LNZ308	-0.134342	5.26604
YD38	-0.398695	5.1297
MM1S	-0.494445	5.91313
SH10TC	-0.266451	5.92481
WM983B	-0.302113	5.76208
NCIH1648	-0.415069	6.34589
NCIH526	-0.337293	6.40224
MDAMB231	-0.375194	6.47086
LK2	-0.444893	6.11145
P31FUJ	-0.357301	6.37173
BICR56	-0.188442	4.3799
KIJK	-0.66769	5.51381
RERFLCAD2	-0.16893	5.27947
NCIH727	-0.24379	6.22304
ONS76	-0.285456	5.80478
KYSE30	-0.455981	5.30852
HSC3	-0.519148	6.15076
NCIH2023	-0.547782	5.83769
SEM	-0.681533	6.26397
CAMA1	-0.333933	6.82845
KYSE70	-0.365727	4.66107
NCIH2126	-0.237518	6.75609
LXF289	-0.311447	6.15623
A2058	-0.197522	6.35297
SHP77	-0.230979	5.98914
RERFLCAD1	-0.44887	6.08236
BFTC909	-1.0374	5.47444
KATOIII	-0.504535	6.21645
BICR22	-0.392472	4.29719
MCAS	-0.359607	5.43363
HS695T	-0.572453	5.20945
NCIH446	-0.926623	5.37955
HS936T	-0.325082	6.04418
BFTC905	-0.471907	6.34713
NB1	-0.334732	5.05224
COLO679	-0.129178	5.71644
SNU738	-0.446454	4.93687
KYSE410	-0.593899	5.88435
SKMEL30	-0.249497	6.3185
SKOV3	-0.365469	6.17113
RPMI8226	-0.468923	5.66761
LN18	-0.139735	6.69349
SW403	-0.594687	5.91409
EJM	-0.189443	5.42358
SKMEL24	-0.318075	5.88826
KYSE140	-0.405818	5.4663
KYSE510	-0.173046	5.81737
WM793	-0.464357	5.8885
HUNS1	-0.181451	6.24717
HEC50B	-0.2636	5.42626
CAL27	-0.367053	4.7339
RH30	-0.329974	5.74281
UMUC1	-0.347349	5.34944
GCT	-0.340757	6.26435
YD15	-0.219769	5.51475
NCIH322	-0.353501	6.00248
AMO1	-0.783521	5.2384
SCABER	-0.548339	4.88264
HCC366	-0.0912719	6.21529
NCIH2087	-0.400882	5.89142
HARA	-0.29293	6.40173
NCIH1373	-0.445526	6.30852
FADU	-0.0469787	5.95536
HGC27	-0.300856	5.61648
JHH7	-0.0972591	6.71973
MDAMB468	-0.008119	5.69014
MORCPR	-0.130728	4.28096
NCIH661	-0.362378	6.24051
OCIMY5	-0.507118	4.69153
KYSE150	-0.432766	5.19574
CAL51	-0.589021	6.33842
KNS62	-0.176795	5.24717
HCC1954	-0.680895	6.32301
NCIH358	-0.242406	6.08257
HOP62	-0.394792	5.77321
KMBC2	-0.384643	6.26228
DBTRG05MG	-0.677583	5.37191
COLO684	-0.525662	5.44095
KYSE450	-0.15759	5.96878
NCIH1048	-0.277408	6.3025
CHAGOK1	-0.265883	5.47119
NCIH1568	-0.637868	6.49601
NCIH510	-0.273168	5.76951
HCC515	-0.265524	6.07724
KYSE270	-0.26853	5.27277
MDAMB415	-0.372255	5.71342
HCC15	-0.416642	5.62615
MFE296	-0.513575	6.44095
AGS	-0.430832	6.24622
MELJUSO	-0.169383	5.4941
IGR1	-0.129921	6.17891
MDAMB435S	-0.198663	4.99413
TOV21G	-0.49458	5.32481
NCIH2009	-0.774214	6.35755
SF172	-0.52554	5.07211
NCIH1793	-0.450043	5.83643
KMM1	-0.565513	6.38905
SW1271	-0.628208	6.22419
NCIH1869	-0.352188	4.78555
647V	-0.19721	6.01926
SNU719	-0.544467	5.59723
WM88	-0.174373	5.94509
NCIH23	-0.560528	6.15543
HCC1359	-0.37868	5.47281
FTC133	-0.426871	5.94322
5637	-0.56387	6.52278
ES2	-0.372959	5.34979
SNU349	-0.695323	5.08194
MDAMB453	-0.405861	6.0054
NUGC3	-0.180756	5.41481
NCIH2286	-0.831499	6.29094
ESS1	-0.451903	6.25795
HT	-0.298904	6.39249
IPC298	-0.413554	5.61147
NCIH1573	-0.422396	6.30524
TE4	-0.434517	7.64652
IM95	-0.312853	6.10161
CMLT1	-0.406018	6.04374
NCIH157DM	-0.392143	6.16651
RCHACV	-0.601675	6.09614
NCIH2172	-0.740027	6.1979
HT55	-0.62869	4.86641
JHUEM1	-1.26745	6.19357
NCIH2110	-0.250481	5.70543
SNU1	-0.648607	5.79779
MDAMB361	-0.486996	7.1808
MDST8	-0.977856	5.96648
EFO27	-0.392566	5.86047
PF382	-0.207278	6.1639
NALM6	-0.230573	6.03188
SKUT1	-0.498069	6.33593
HEC1B	-0.664551	6.31886
RKO	-0.26438	5.86493
NAMALWA	-0.486197	5.72465
NCIH650	-0.143598	5.59036
HEC265	-0.35161	6.44609
OVK18	-0.2233	6.62848
2313287	-0.420621	5.75087
LOVO	-0.241968	5.9479
SUPT1	-0.446597	6.17652
22RV1	-0.565312	6.26247
LS180	-0.59854	5.99186
SW48	-0.306098	6.08513
SNUC4	-0.160225	6.59455
REH	-0.846143	6.02481
ISHIKAWAHERAKLIO02ER	-0.293693	6.5127
OC314	-0.469338	5.24413
CCK81	-0.565394	6.17532
RL952	-0.35627	5.91097
IGROV1	-0.487356	5.97636
COLO792	-0.348179	6.5373
KM12	-0.426341	5.3427
SNUC5	-0.523943	6.38405
HCT116	-0.309369	6.24812
639V	-0.27361	6.77189
SNGM	-0.337513	5.14812
HCC2450	-0.327258	6.60555
HUCCT1	-0.198598	3.41278
LNCAPCLONEFGC	-0.374286	6.30561
EN	-0.534536	6.02281
NCIH1155	-0.205188	6.65835
KCL22	-0.485083	6.20809
HEC6	-0.33289	6.80671
LS411N	-0.389417	6.1981
HT115	-0.455228	4.84549
MFE319	-0.342282	6.93899
SNU81	-0.520921	6.31958
JHUEM7	-0.745969	5.52356
HEC59	-0.319891	6.48446
JURKAT	-0.39669	5.71205
HEC251	-0.122511	5.3572
HCT15	-0.274966	6.07895
143B	-0.256116	4.61648
BECKER	-0.712808	6.31904
BT16	-0.659558	5.63023
CHLA06ATRT	-0.278781	3.73552
CHLA10	-0.880602	5.41447
CHLA266	-0.275083	5.17592
CHLA57	-0.908967	5.1469
CMK115	-0.700702	5.5738
COGE352	-0.212726	5.0492
CHL1DM	-0.277068	5.35262
COV504	-0.342158	4.45746
CW9019	-0.378246	5.31506
D425	-0.316914	5.52951
D458	-0.469838	4.45352
DLD1	-0.472427	5.34056
F5	-0.502057	5.73606
NCIH292	-0.339317	6.28799
JR	-0.382349	4.79338
KCIMOH1	-0.287488	5.66534
KD	-0.912796	5.92053
MAC2A	-0.448415	4.79857
MON	-0.73039	5.81865
MONOMAC1	-0.263503	6.02746
MYLA	-0.423938	3.7866
OC316	-0.386347	5.90617
OVCAR5	-0.232393	4.70984
CCLFPEDS0001T	-0.517176	4.83845
CCLFPEDS0003T	-0.231357	4.48478
U251MGDM	-0.516903	5.89215
RT11284	-0.0970041	5.60763
SCMCRM2	-0.360913	5.01926
SHSY5Y	-0.272116	4.67525
SKMEL2	-0.225701	5.60496
SKNEP1	-0.673448	6.64775
SKPNDW	-0.783916	5.45319
SKRC31	-0.241807	5.73118
SMSCTR	-0.392788	4.42291
SMZ1	-0.24429	6.17413
TTC549	-0.893881	5.66164
UPCISCC152	-0.577591	4.74039
UPCISCC154	-0.165503	3.9607
UW228	-0.539092	5.40429
WM2664	-0.467616	5.71836
127399	-0.215775	4.6094
SW982	-0.474814	5.44923
SYO1	-0.178244	5.25361
YAMATO	-0.538579	5.91648
BIN67	-0.372913	5.67412
SCCOHT1	-0.662031	5.77452
SCS214	-0.64916	4.89336
TC106	-0.591945	5.04483
COGAR359	-0.319327	5.32193
Y79	-0.39372

## Sheet: Fig. 1b
[Value] x 10^6 cells
	WT	BLTP2-KO
#1	3.45	1.32
#2	3.51	1.47
#3	4.8	1.41
Mean	3.92	1.4
Number of values	3	3
Std. Error of Mean	0.4403	0.04359

## Sheet: Fig. 1e
	30°C	18°C
#1	0.655791	4.61263
#2	1.09625	4.86423
#3	1.24796	4.21426
Mean	1	4.564
Number of values	3	3
Std. Error of Mean	0.1776	0.1892

## Sheet: Fig. 1g
Left (-EtN)					Right (+EtN)
doubling time					doubling time
	WT	fmp27∆				WT	fmp27∆
#1	5.3664	6.29673			#1	5.95434	5.92972
#2	4.67411	6.52981			#2	5.35422	6.13938
#3	4.95919	6.34937			#3	5.12581	5.11156
Mean	5	6.392			Mean	5.478	5.727
Number of values	3	3			Number of values	3	3
Std. Error of Mean	0.2009	0.07058			Std. Error of Mean	0.2471	0.3136

## Sheet: Fig. 1h
	WT			fmp27∆
Lipid class	#1	#2	#3	#1	#2	#3
PC	39.67	40.86	40.59	40.86	39.99	38.61
PI	18.38	18.95	19.22	20.42	22.42	21.06
PS	7.74	7.53	7.56	6.84	6.32	7.52
PE	22.56	21.33	23.44	15.76	14.28	16.5
PA	11.64	11.33	9.19	16.11	16.99	16.31
	WT			fmp27∆
Lipid class	Mean	SEM	N	Mean	SEM	N
PC	40.3733	0.360201	3	39.82	0.655057	3
PI	18.85	0.247588	3	21.3	0.589689	3
PS	7.61	0.0655744	3	6.89333	0.347435	3
PE	22.4433	0.611891	3	15.5133	0.652619	3
PA	10.72	0.770216	3	16.47	0.266333	3

## Sheet: Fig. 1j
	WT			fmp27∆
Lipid class	#1	#2	#3	#1	#2	#3
PS	19.7774	11.2783	12.9715	21.0815	12.2549	9.10828
PE	53.4688	49.4477	46.7782	47.0576	44.2371	45.4653
PC	26.7539	39.274	40.2503	31.861	43.508	45.4264
	WT			fmp27∆
Lipid class	Mean	SEM	N	Mean	SEM	N
PS	14.6757	2.59723	3	14.1482	3.58366	3
PE	49.8982	1.94449	3	45.5867	0.816457	3
PC	35.4261	4.34524	3	40.2651	4.23842	3

## Sheet: Fig. 2a
Top graph (-EtN)						Bottom graph (+EtN)
	WT_30	WT_18	fmp27∆_30	fmp27∆_18			WT_30	WT_18	fmp27∆_30	fmp27∆_18
#1	0.417678	1.17449	0.655766	0.69576		#1	2.04725	1.44429	2.56073	1.23114
#2	0.428362	1.17626	0.690933	0.68144		#2	2.04708	1.32445	2.31336	1.30075
#3	0.637879	1.16194	0.751815	0.867888		#3	1.77838	1.07537	1.88098	1.03049
Mean	0.4946	1.171	0.6995	0.7484		Mean	1.958	1.281	2.252	1.187
Number of values	3	3	3	3		Number of values	3	3	3	3
Std. Error of Mean	0.07169	0.004506	0.02806	0.05991		Std. Error of Mean	0.08959	0.1087	0.1986	0.08102

## Sheet: Fig. 2c
	WT	fmp27∆
#1	0.502429	0.216258
#2	0.520118	0.227559
#3	0.47191	0.209524
Mean	0.4982	0.2178
Number of values	3	3
Std. Error of Mean	0.01408	0.005262

## Sheet: Fig. 2d
Top Left				Top Right				Bottom Left				Bottom Right
	WT	erg6∆			WT	fmp27∆			WT	fmp27∆			WT	fmp27∆
#1	0.284653	0.273029		#1	0.266941	0.267513		#1	0.296516	0.289331		#1	0.286446	0.283938
#2	0.284137	0.272367		#2	0.271578	0.266486		#2	0.296361	0.286555		#2	0.285407	0.282063
#3	0.280235	0.269576		#3	0.269608	0.268728		#3	0.292437	0.287065		#3	0.284169	0.283575
#4	0.281064	0.270596		Mean	0.2694	0.2676		Mean	0.2951	0.2877		Mean	0.2853	0.2832
#5	0.281741	0.269545		Number of values	3	3		Number of values	3	3		Number of values	3	3
#6	0.281591	0.270506		Std. Error of Mean	0.001344	0.0006478		Std. Error of Mean	0.001335	0.0008529		Std. Error of Mean	0.000658	0.0005743
Mean	0.2822	0.2709
Number of values	6	6
Std. Error of Mean	0.0007187	0.000592

## Sheet: Fig. 2f
Left (total cell membranes)				Right (ER membranes)
	WT	fmp27∆			WT	fmp27∆
#1	0.5645	0.4272		#1	0.590329	0.58848
#2	0.5688	0.3856		#2	0.46371	0.448212
#3	0.5222	0.357		#3	0.474128	0.41647
Mean	0.5518	0.3899		Mean	0.5094	0.4844
Number of values	3	3		Number of values	3	3
Std. Error of Mean	0.01487	0.02038		Std. Error of Mean	0.04058	0.05285

[truncated: 39 more sheets: Fig. 3a, Fig. 3b, Fig. 3c, Fig. 3d, Fig. 3g, Fig. 3i, Fig. 4a, Fig. 4b, Fig. 4c, Fig. 4e, Fig. 4f, Fig. 4g, Fig. 5a, Fig. 5b, Fig. 5c, Fig. 5d, Fig. 5e, Fig. 5f, Fig. 5g, Extended Data Fig. 1g …]
